# Supplementary material for: Exploring the Application Potential of Aquaculture Sewage Treatment of Pseudomonas chengduensis Strain WD211 Based on Its Complete Genome
Source: Genes (Basel). 2023 Nov 21;14(12):2107. doi: 10.3390/genes14122107 (PMC10743257; doi:10.3390/genes14122107)
Supplement: Supplementary file 1 [file genes-14-02107-s001.zip]

Archive with 1 entries (1 files):
- genes-2678446-supplementary.pdf
